# Supplementary material for: Molecular Characterization of Emerging Gyrovirus galga 1 from Poultry Markets of Guangxi, China
Source: Int J Mol Sci. 2026 Feb 9;27(4):1674. doi: 10.3390/ijms27041674 (PMC12940934; doi:10.3390/ijms27041674)
Supplement: Supplementary file 1 [file ijms-27-01674-s001.zip]

Archive with 1 entries (1 files):
- ijms-4030906-supplementary.pdf
